# Supplementary material for: Exogenous Melatonin Reprograms the Rhizosphere Microbial Community to Modulate the Responses of Barley to Drought Stress
Source: Int J Mol Sci. 2022 Aug 26;23(17):9665. doi: 10.3390/ijms23179665 (PMC9456345; doi:10.3390/ijms23179665)
Supplement: Supplementary file 1 [file ijms-23-09665-s001.zip]

Archive with 1 entries (1 files):
- ijms-1836869-supplementary.pdf
